# Supplementary material for: Correlations Between Body Composition and Aerobic Fitness in Elite Female Youth Water Polo Players
Source: Sports (Basel). 2025 Feb 10;13(2):51. doi: 10.3390/sports13020051 (PMC11861686; doi:10.3390/sports13020051)
Supplement: Supplementary file 1 [file sports-13-00051-s001.zip]

Archive with 1 entries (1 files):
- sports-3358651-supplementary.pptx
